# Supplementary material for: The Impact of Silent Liver Disease on Hospital Length of Stay Following Isolated Coronary Artery Bypass Grafting Surgery
Source: J Clin Med. 2024 Jun 10;13(12):3397. doi: 10.3390/jcm13123397 (PMC11204604; doi:10.3390/jcm13123397)
Supplement: Supplementary file 1 [file jcm-13-03397-s001.zip]

Archive with 1 entries (1 files):
- jcm-2997388-supplementary.pdf
